# Supplementary material for: QTL Mapping for Age-Related Eye Pigmentation in the Pink-Eyed Dilution Castaneus Mutant Mouse
Source: Genes (Basel). 2022 Jun 24;13(7):1138. doi: 10.3390/genes13071138 (PMC9318509; doi:10.3390/genes13071138)
Supplement: Supplementary file 1 [file genes-13-01138-s001.zip › Table S1.xlsx]

## Sheet: Table S1
Table S1. Primer sequences of the genes used for real-time qPCR analysis.
Gene	Forward primer (5'-3')	Reverse primer (5'-3')	Reference
Mitf	AGGACCTTGAAAACCGACAG	GTGGATGGGATAAGGGAAAG	[39]
Tyr	AGCCTGTGCCTCCTCTAA	AGGAACCTCTGCCTGAAA	[39]
Dct	TTGCTCTTGGGGTTGCTGGCTTTTC	TCCTCCGTGTATCTCTTGCTGCTGA	[40]
Tyrp1	CGATACCCTGGGAACACT	TACACGGACCTCCAAGCA	[39]
Gapdh	CCACCCAGAAGACTGTGGAT	TTCAGCTCTGGGATGACCTT	[41]
References 39. Chena, T.; Zhaoa, B.; Liuc, Y.; Wanga, R.; Yanga, Y.; Yangd, L.; Donga, C. MITF-M regulates melanogenesis in mouse melanocytes. J. Dermatol. Sci. 2018, 90, 253-262. 40. Qi, S.; Liu, B.; Zhang, J.; Liu, X.; Dong, C.; Fa, R. Knockdown of microRNA‑143‑5p by STTM technology affects eumelanin and pheomelanin production in melanocytes. Mol. Med. Reports 2019, 20, 2649-2656. 41. Üstüna, Y…
