# Supplementary material for: QTL Mapping for Age-Related Eye Pigmentation in the Pink-Eyed Dilution Castaneus Mutant Mouse
Source: Genes (Basel). 2022 Jun 24;13(7):1138. doi: 10.3390/genes13071138 (PMC9318509; doi:10.3390/genes13071138)
Supplement: Supplementary file 1 [file genes-13-01138-s001.zip › Table S2.xlsx]

## Sheet: Table S2
Table S2. DNA markers developed in this study.
Marker	Marker type	Chromosome	Orientation	Position (bp) 1	Primer sequence (5'-3')	Tm	Temp	Restriction enzyme	Product size (bp) 2		SNP 2		B6 allele type
1_28	RFLP	1	Forward	28985797	AAATTACCCAAGAAGCTAATGTGGTC	57.3	56	EcoO109I	B:	158/519	B:	C	*
			Reverse	28986473	TATAAGTTAGCTGGACCTTGGTTGAA	57.3			P:	677	P:	G
1_51	Mismatch	1	Forward	51501305	TTCATGATGGTGTGACAGAGCCT	58.7	66				B:	T
			Forward	51501305	TTCATGATGGTGTGACAGAGGCC	60.5					P:	C	*
			Reverse	51501767	AAGGCATGACGGGTGTTTTGTCC	60.5				463
1_107	Mismatch	1	Forward	107785966	CACCTGAAGAAATGTTCAATACCA	55.3	62				B:	A
			Forward	107785966	CACCTGAAGAAATGTTCAATACCG	57.1					P:	G	*
			Reverse	107787058	GAATCAGTCATCATCTGCTTCCTG	58.8				1093
1_153	RFLP	1	Forward	153422681	GCGACTAATGACTTAGGGTCTTG	58.7	56	DdeI	B:	12/296	B:	ATA
			Reverse	153422988	CCACAAAGTGGGACTCTTAAATG	56.9			P:	12/39/82/33/142	P:	TAC	*
2_35	RFLP	2	Forward	35664916	TACTCCAGAAATGGCAGAACCC	58.6	56	HinfI	B:	183/211/604	B:	T	*
			Reverse	35665913	TTCAAGGTCAGCATCCCTCTTC	58.6			P:	394/604	P:	C
2_98	Mismatch	2	Forward	98561329	TGACCCTCTGTATTTCTCCCGCC	62.2	61.6				B:	C	*
			Forward	98561329	TGACCCTCTGTATTTCTCCCGCT	60.5					P:	T
			Reverse	98561878	ATGGCAAGCAAGTTATACGTGGC	58.7				550
2_110	Mismatch	2	Forward	110853543	CACTGTTGTGCTCTTTTAATGTTAG	55.6	62				B:	G	*
			Forward	110853543	CACTGTTGTGCTCTTTTAATGTTAA	53.9					P:	A
			Reverse	110853772	CAAGCTCTGGTTTCAGACAAAGG	58.7				230
2_135	Mismatch	2	Forward	135144480	GCTGACCAGGGCTCCCTGTTCT	64.2	62.5				B:	T
			Forward	135144480	GCTGACCAGGGCTCCCTGTTCA	64.2					P:	A	*
			Reverse	135144848	AGGTCCCACACTTGCACTGTCAC	62.2				963
2_164	RFLP	2	Forward	164408322	TGGCAAAGTTGAGATAAGGCCT	56.7	56	SacI	B:	264/494	B:	C
			Reverse	164409079	ATCACACTGAGTCGTGGTTACC	58.6			P:	758	P:	G	*
3_21	Mismatch	3	Forward	21316774	GAACAAATAATTGTTCCTGCTCGG	57.1	61				B:	G	*
			Forward	21316774	GAACAAATAATTGTTCCTGCTCGA	55.3					P:	A
			Reverse	21317477	TGCAATTCTTGGTTTCTCGTGGA	56.9				704
3_61	Mismatch	3	Forward	61697023	GTCTTCCACTGCATTCTTACTTTT	55.3	58.5				B:	T	*
			Forward	61697023	GTCTTCCACTGCATTCTTACTTTA	55.3					P:	A
			Reverse	61697340	CACCAGGACAGATGTTTCCAGTA	58.7				318
3_95	Mismatch	3	Forward	95970823	ATCTCACCAGCCCTAATTAAACC	56.9	64				B:	C	*
			Forward	95970823	ATCTCACCAGCCCTAATTAAACT	55.1					P:	T
			Reverse	95971062	TTTCCTCCTCAGGTCTGATTCCT	58.7				240
3_154	RFLP	3	Forward	154308163	AAACATTGGAGCCATCAAGTGTG	56.9	55	HinfI	B:	103/50	B:	C	*
			Reverse	154308315	AGGCTTATCCATTGGCTTCTTCA	56.9			P:	153	P:	T
4_34	RFLP	4	Forward	34894136	TTTCTCAAGAACCATTGCACGTC	56.9	55	DdeI	B:	199	B:	A
			Reverse	34894334	TATTAGAACGCATGGTGACGTCA	56.9			P:	94/105	P:	C	*
4_62	Mismatch	4	Forward	62455728	GTGGCTTTGCATACGGTGGGT	60.4	66.5				B:	T	*
			Forward	62455728	GTGGCTTTGCATACGGTGGGC	62.4					P:	C
			Reverse	62456621	CCGTAACCAGCTCCCCCTGTATG	64				894
5_15	RFLP	5	Forward	15981447	TTTTCAATTGTGTGATGCTCTCCC	57.1	55	HindIII	B:	480	B:	T
			Reverse	15981927	ACCAAGGTCTCTTTAAACTCCCAA	57.1			P:	250/230	P:	C	*
5_33	Mismatch	5	Forward	33652271	GGGCAGCTCGGCGGCAATC	64.7	66				B:	C	*
			Forward	33652271	GGGCAGCTCGGCGGCAATG	64.7					P:	G
			Reverse	33652792	ACTGTGGCGGTGGGTAGGAGGG	66				522
5_70	Mismatch	5	Forward	70227178	CCTGGATCCAGAAAGGACTATA	56.7	62				B:	A	*
			Forward	70227178	CCTGGATCCAGAAAGGACTATG	58.6					P:	G
			Reverse	70227764	GTTTCCTACAGGTCTCACCAGAG	60.5				587
5_96	RFLP	5	Forward	96625813	TTCTCATCGTGTCATCCGATCTC	58.7	55	PvuII	B:	540	B:	A
			Reverse	96626352	CATTGCAAGTCAGCCAAAGAGAA	56.9			P:	450/90	P:	C	*
5_117	Mismatch	5	Forward	117350857	GGAGGAGCGTGAACTGTGAGGA	62.3	67				B:	A
			Forward	117350857	GGAGGAGCGTGAACTGTGAGGG	64.2					P:	G	*
			Reverse	117351368	TGGCCGTGTCCTTTGTGGGTATCT	62.2				512
6_66	RFLP	6	Forward	66273166	CATTCATGATGCCACGGTGAAG	58.6	56	HinfI	B:	185/118	B:	C	*
			Reverse	66273468	GACTGCTTCTTCCCCTGCTATT	58.6			P:	303	P:	A
6_117	RFLP	6	Forward	117715621	CTTCGGAGATCACTGATGCTACA	58.7	56	EcoO109I	B:	431	B:	A
			Reverse	177716051	GTTCTTCATCCATTAGTGGCTGC	58.7			P:	98/333	P:	G	*
6_140	Mismatch	6	Forward	140004750	GGAATTTAAAACTAATTTGCACCC	53.6	62				B:	C	*
			Forward	140004750	GGAATTTAAAACTAATTTGCACCT	51.9					P:	T
			Reverse	140005601	TCCACGTGTTTCTAGAAAGAACA	55.1				852
7_27	Mismatch	7	Forward	27190452	ACAATTCAGCTGTCTTTTACCTAT	53.6	63.1				B:	T
			Forward	27190452	ACAATTCAGCTGTCTTTTACCTAC	55.3					P:	C	*
			Reverse	27191281	ACAAAAATTGACGTAGCCTGTGG	56.9				830
7_116	Mismatch	7	Forward	116128997	TCCAAGCTCAGGTTCAGGGAG	60.4	66				B:	G	*
			Forward	116128997	TCCAAGCTCAGGTTCAGGGAA	58.5					P:	A
			Reverse	116129391	GTCAGCCCCTACTTGCTCAAATC	60.5				395
8_27	RFLP	8	Forward	27682931	ATGCATATTGCCAGACAAATGGG	56.9	55	BsaI	B:	1090	B:	A
			Reverse	27684018	AGAAGCCATGAAGTTGAGGATGT	56.9			P:	170/920	P:	G	*
8_67	Mismatch	8	Forward	67711124	TCACTTGTTAATGGGATTTTCCGT	55.3	64				B:	T	*
			Forward	67711124	TCACTTGTTAATGGGATTTTCCGC	57.1					P:	C
			Reverse	67711612	TCAGAAAGGAAGGTCTAAAGGGC	58.7				489
8_108	RFLP	8	Forward	108070094	TAAGCTGAAGGAAAGTGATGGGG	58.7	55	DdeI	B:	70/30	B:	C	*
			Reverse	108070193	AATCACTCTACTGTTCACTGCGT	56.9			P:	100	P:	T
9_32	RFLP	9	Forward	32995945	CTTTTACTGGGCTTGTGATTGCA	56.9	55	EcoO109I	B:	729/452	B:	C	*
			Reverse	32997125	AGTTTCCTGTTGGCATGGATACT	56.9			P:	1181	P:	T
9_69	Mismatch	9	Forward	69606594	GGTCTGCAGCATGTGGCACGG	64.3	68.3				B:	G
			Forward	69606594	GGTCTGCAGCATGTGGCACGA	62.4					P:	A	*
			Reverse	69606721	AGGTGATGCTTCAGAGGTCCTGGA	62.2				128
9_109	RFLP	9	Forward	109456450	AACAGATGTGAATTGCCTTGTGG	56.9	55	SphI	B:	989	B:	A
			Reverse	109457438	CCAAAGTTAATGGGGAGAGGGAA	58.7			P:	533/456	P:	T	*
10_39	Mismatch	10	Forward	39294956	TTGCCATCGTGTCCTGGACCG	62.4	68				B:	G	*
			Forward	39294956	TTGCCATCGTGTCCTGGACCA	60.4					P:	A
			Reverse	39295331	GCACACACAGGCTCCACTTCTCA	62.2				376
10_60	Mismatch	10	Forward	60343132	CATGGCTGCAACTTTGTTCTTAG	56.9	66				B:	G	*
			Forward	60343132	CATGGCTGCAACTTTGTTCTTAA	55.1					P:	A
			Reverse	60343815	TCCTGTCTATTCCTGACTCGGT	58.6				684
10_103	Mismatch	10	Forward	103260901	CTGGCAATCTCTTCTAATCCTCNAG	62.1	62				B:	G	*
			Forward	103260901	CTGGCAATCTCTTCTAATCCTCNAC	62.1					P:	C
			Reverse	103261412	GGATGAGACTGGGGCAGTGAC	62.2				512
11_26	Mismatch	11	Forward	26133590	AGCTTTCCCTCTCCTTCAACCG	60.4	66				B:	G	*
			Forward	26133590	AGCTTTCCCTCTCCTTCAACCA	58.6					P:	A
			Reverse	26134615	CTTCACAAGAGGCTGCCATCATG	60.5				1026
11_62	Mismatch	11	Forward	62620129	AGCCCACCAACCCTCATGATCA	60.4	66				B:	A
			Forward	62620129	AGCCCACCAACCCTCATGATCG	62.3					P:	G	*
			Reverse	62620358	CGTGGTAGCCTAGGGAGGTGCAA	64				230
11_83	Mismatch	11	Forward	83456005	TGGACCTCAGATTCCCCTAACAGAT	60.5	68				B:	T
			Forward	83456005	TGGACCTCAGATTCCCCTAACAGAC	62.1					P:	C	*
			Reverse	83456485	ACTATGCACCTGTGGGGGTCAAA	60.5				481
11_104	Mismatch	11	Forward	104683751	CTGTTGCGTTATTCATGATAACTAG	55.6	60.5				B:	G
			Forward	104683751	CTGTTGCGTTATTCATGATAACTAA	53.9					P:	A	*
			Reverse	104684076	ACTCTGTCTCACTCTCTGACAAC	58.7				326
12_61	RFLP	12	Forward	61320920	GGAGCTTTGTCAACCTGAGAGGA	60.5	56	BamHI	B:	389/508	B:	G	*
			Reverse	61321816	GTCACATCTTCCATTGGTGCGTT	60.5			P:	897	P:	T
12_98	Mismatch	12	Forward	98796452	ATCACAGCTGCTCTCTAGTTTCCC	60.5	60				B:	C
			Forward	98796452	ATCACAGCTGCTCTCTAGTTTCCG	60.5					P:	G	*
			Reverse	98796622	GGTCAAAGGAAGGAGGCGCAGT	62.3				171
13_34	Indel	13	Forward	34382789	TCCCCAGGTCACTAGAAGGTAAA	58.7	55		B:	565
			Reverse	34383399	TAACATCTGCCCTGCATGCATAT	56.9			P:	611			*
13_41	Indel	13	Forward	41686483	AGGGCAGTTTAGTCAAAGCCTAA	56.9	54		B:	450
			Reverse	41687175	TGGGATTTGACCTGGACTAAGTG	58.7			P:	693			*
13_44	Indel	13	Forward	44303766	CTTTTCCAAGAGAAGCAGACGC	58.6	54		B:	880
			Reverse	44304845	AGTCAGCCTTCGTTGGATTCTT	56.7			P:	1080			*
13_47	Indel	13	Forward	47620954	AGACACTCTGGTGAGATGGGTA	58.6	54		B:	450
			Reverse	47621948	AGTTATGGTTTTGCCCGACTCT	56.7			P:	995			*
13_48	Indel	13	Forward	48109068	CTTTAGGTCCCCAGTTTAGCCA	58.6	54		B:	1200
			Reverse	48110721	AGCTACCGTGTACAGTTTTACGT	56.9			P:	1650			*
13_49	Indel	13	Forward	49710461	GGTCAGTCACCTTCTTCTCATGT	58.7	56		B:	1300
			Reverse	49712006	AGATTAAGATCTAAGGCAGCCGG	58.7			P:	1546			*
13_53	Indel	13	Forward	53431624	TCCAGAACTGATGCTTTAAGACTG	57.1	55		B:	580
			Reverse	53432684	ACCATCTGTGACCATCAGTGAG	58.6			P:	1061			*
13_54	Indel	13	Forward	54578680	AGCTTCTTTGTCCCTGACTAGTG	58.7	54		B:	800
			Reverse	54580449	AATGAGGAAGCTGGTTCAGTGAT	56.9			P:	1770			*
13_61	RFLP	13	Forward	60902174	ACAAACTCATTCCACGTTGCTTTT	55.3	54	BstNI	B:	458	B:	G
			Reverse	60902631	CTCCTACAGTCTTCTTGGTCATCC	60.5			P:	428/30	P:	A	*
13_75	RFLP	13	Forward	75220109	TACATAATCCCCTCCTCTTGGGT	58.7	54	TaqaI	B:	1087	B:	T
			Reverse	75221195	CATTCATGTCAACAAGTGGGCTT	56.9			P:	520/560	P:	C	*
14_39	Mismatch	14	Forward	39091486	ACTTTGATCTCTCCCCTAGGTGCA	60.5	64				B:	A
			Forward	39091486	ACTTTGATCTCTCCCCTAGGTGCG	62.2					P:	G	*
			Reverse	39091715	TGTGCCCTTCATTGTAGCCTGC	60.4				230
14_92	Mismatch	14	Forward	92434956	ACCTTGAGCCTTATCTAGTGGCC	60.5	64				B:	C
			Forward	92434956	ACCTTGAGCCTTATCTAGTGGCA	58.7					P:	A	*
			Reverse	92435141	AGACCACTGGGAAAATTGTGACC	58.7				186
15_17	Mismatch	15	Forward	17483971	CATTTGCTGTGATCTTATCTAGT	53.3	60				B:	T
			Forward	17483971	CATTTGCTGTGATCTTATCTAGG	55.1					P:	G	*
			Reverse	17484408	AAGCTGGAATTACAGAGAAAGGA	55.1				438
15_53	Mismatch	15	Forward	53253539	ACTCACAGGCTTTCATCCAAGCTT	58.8	65				B:	T
			Forward	53253539	ACTCACAGGCTTTCATCCAAGCTA	58.8					P:	A	*
			Reverse	53253853	CACACAAAGGATCACCCCAGAGG	62.2				315
15_80	Mismatch	15	Forward	80935972	ACAGATGGCTAGTATTTTCATTTT	51.9	60				B:	T	*
			Forward	80935972	ACAGATGGCTAGTATTTTCATTTC	53.6					P:	C
			Reverse	80936644	GGCAAAAAGAAGTTTCATGCTAA	53.3				673
15_97	RFLP	15	Forward	97126966	GGTGAGGTGTTTCTGTCCTAGTT	58.7	56	DdeI	B:	59/148	B:	G	*
			Reverse	97127172	ATCAGTCTACCCAATCTTGCTCC	58.7			P:	207	P:	T
16_35	Mismatch	16	Forward	35518460	CTGCTGGGAGGCCGAAGTGTT	62.4	66.2				B:	T
			Forward	35518460	CTGCTGGGAGGCCGAAGTGTA	62.4					P:	A	*
			Reverse	35519421	GGCATCTCCTGGGGTCACTGATC	64				962
16_79	Mismatch	16	Forward	79657435	GCTGAGGAAACAGTCAGGTTTCG	60.5	63				B:	G	*
			Forward	79657435	GCTGAGGAAACAGTCAGGTTTCC	60.5					P:	C
			Reverse	79658019	GAAAAACAATGACAGCGGCACAC	58.7				585
17_31	Mismatch	17	Forward	31176786	GCTCTAGGGCTTACTGGTCGAA	60.4	64				B:	A
			Forward	31176786	GCTCTAGGGCTTACTGGTCGAC	62.3					P:	C	*
			Reverse	31177072	GAATGAAAGCCACATGGGACCAG	60.5				287
17_56	Mismatch	17	Forward	56738803	GACACTCAGGCCTTGTTTCAGG	60.4	64				B:	G	*
			Forward	56738803	GACACTCAGGCCTTGTTTCAGA	58.6					P:	A
			Reverse	56739017	CACACAGAGGGGTCCCAGATAAG	62.2				215
17_80	RFLP	17	Forward	80753634	AGTTTCCCTCAGTTTGGACCTAT	56.9	56	NcoI	B:	865	B:	A
			Reverse	80754498	TGTGTATCCACGTTAGGGATCTT	56.9			P:	240/625	P:	G	*
18_34	Mismatch	18	Forward	34020368	TCTGAATAGCATCAAGGCCCTAA	56.9	65				B:	A	*
			Forward	34020368	TCTGAATAGCATCAAGGCCCTAT	56.9					P:	T
			Reverse	34020892	AAGGTGGATGGCTCCTGAAGAGA	60.5				525
18_73	RFLP	18	Forward	73006360	AGAGTCTGGGAGAACACCTCATA	58.7	56	PvuII	B:	306/247	B:	C	*
			Reverse	73006912	AGATGGAGGCGTTTATGTGGATT	56.9			P:	553	P:	T
19_15	Mismatch	19	Forward	15783157	AGTGAGTAGTTGTTTACACTCCA	55.1	61				B:	A
			Forward	15783157	AGTGAGTAGTTGTTTACACTCCG	56.9					P:	G	*
			Reverse	15783747	ATAGAAGGCGGGAAACACAGTT	56.7				591
19_50	Mismatch	19	Forward	50627177	CCATCTCATTTCCCCTTTTAGCA	56.9	56.5				B:	A
			Forward	50627177	CCATCTCATTTCCCCTTTTAGCT	56.9					P:	T	*
			Reverse	50627416	GATGAGGGTTTTGTCCAGGCTA	58.6				240
X_50	Mismatch	X	Forward	50915845	ACCTTGTAGAAGTTAGGGTCC	56.5	63				B:	C	*
			Forward	50915845	ACCTTGTAGAAGTTAGGGTCT	54.6					P:	T
			Reverse	50916534	CTAGCCATAGTTAGATGCAAGGC	58.7				690
X_101	Mismatch	X	Forward	101162546	GACACAAATCTAGCCTTACAACG	56.9	60				B:	G	*
			Forward	101162546	GACACAAATCTAGCCTTACAACC	56.9					P:	C
			Reverse	101162955	CTCCTTGCTTCAACAGTATGCAA	56.9				410
X_131	RFLP	X	Forward	131181702	ACAGCTCCCCTTTTGACCTTATT	56.9	56	SmaI	B:	352/206	B:	C	*
			Reverse	131182259	CAGAACTGGTCAGACACCTATCC	60.5			P:	558	P:	G
X_165	Mismatch	X	Forward	165483185	AGACTTAAGGTTCTGGGGATATCT	57.1	64				B:	T	*
			Forward	165483185	AGACTTAAGGTTCTGGGGATATCG	58.8					P:	G
			Reverse	165483858	ACATTTCCATGCCAAGCAGAATA	55.1				674
1 Based on RefSeq mm10; 2 B and P denote marker allels derived from BLACK and PINK strains, respectively; * The allele was matched with the allele of C57BL/6J (B6) used for RefSeq mm10.
