# Supplementary material for: QTL Mapping for Age-Related Eye Pigmentation in the Pink-Eyed Dilution Castaneus Mutant Mouse
Source: Genes (Basel). 2022 Jun 24;13(7):1138. doi: 10.3390/genes13071138 (PMC9318509; doi:10.3390/genes13071138)
Supplement: Supplementary file 1 [file genes-13-01138-s001.zip › Table S3.xlsx]

## Sheet: Table S3
Table S3. Summary of alignment statistics for whole genome sequencing data for PINK and BLACK mice.
	PINK	BLACK
Clean reads	1780105738	1802124458
Clean bases (bp)	178010573800	180212445800
Mapped reads	1761791447	1783125996
Mapped bases (bp)	173661420439	175719730651
Mapping rate (%)	98.97	98.95
Average sequencing depth	61.18	61.68
Coverage (%)	96.72	96.71
Coverrage at least 20X (%)	94.22	94.42
