# Supplementary material for: QTL Mapping for Age-Related Eye Pigmentation in the Pink-Eyed Dilution Castaneus Mutant Mouse
Source: Genes (Basel). 2022 Jun 24;13(7):1138. doi: 10.3390/genes13071138 (PMC9318509; doi:10.3390/genes13071138)
Supplement: Supplementary file 1 [file genes-13-01138-s001.zip › Table S4.xlsx]

## Sheet: Table S4
Table S4. Spearman's rank correlations (ρ) between sex-combined traits in PBF2 and BPF2 populations.
		PBF2			BPF2
Trait 1	Trait 2	ρ	P value		ρ	P value
Gray value	Binary value	0.8656	2.91e-27		NA	NA
Dct expression	Binary value	0.4214	8.94e-05		0.6402	7.096e-09
Dct expression	Gray value	0.4996	2.387e-06		NA	NA
Mitf expression	Binary value	0.0084	0.940326		-0.0867	0.488851
Mitf expression	Gray value	0.1529	0.175656		NA	NA
Mitf expression	Dct expression	0.3472	0.001497		-0.373	0.002038
Tyr expression	Binary value	0.076	0.499859		-0.0549	0.661643
Tyr expression	Gray value	0.2018	0.072658		NA	NA
Tyr expression	Dct expression	0.4747	7.547e-06		-0.2107	0.089433
Tyr expression	Mitf expression	0.7186	4.23e-14		0.8811	1.75e-22
Tyrp1 expression	Binary value	0.1806	0.106654		0.2442	0.048183
Tyrp1 expression	Gray value	0.2531	0.023512		NA	NA
Tyrp1 expression	Dct expression	0.6065	1.955e-09		0.1229	0.325436
Tyrp1 expression	Mitf expression	0.698	4.43e-13		0.7194	1.01e-11
Tyrp1 expression	Tyr expression	0.8736	2e-26		0.8354	2.73e-18
P values in bold exceeded the Bonferroni-corrected 5% level (0.05/15=0.0033); NA, not applicable.
