# Supplementary material for: QTL Mapping for Age-Related Eye Pigmentation in the Pink-Eyed Dilution Castaneus Mutant Mouse
Source: Genes (Basel). 2022 Jun 24;13(7):1138. doi: 10.3390/genes13071138 (PMC9318509; doi:10.3390/genes13071138)
Supplement: Supplementary file 1 [file genes-13-01138-s001.zip › Table S5.xlsx]

## Sheet: Table S5
Table S5. Summary of the linkage map constructed in the PBF2 population.
			Marker spacing (cM)
Chromosome	No. of markers	Length (cM)	Average	Maximum
1	4	58.8	19.6	24.5
2	5	63.1	15.8	28.5
3a	3	30.6	15.3	20
3b	1	0	NA	NA
4	2	10.3	10.3	10.3
5	5	51.1	12.8	18.5
6	3	41.1	20.6	26.5
7a	1	0	NA	NA
7b	1	0	NA	NA
8	3	44.2	22.1	24
9	3	46.2	23.1	29.8
10	3	26.9	13.5	22.3
11	4	57.3	19.1	25.6
12	2	29.1	29.1	29.1
13	10	23.4	2.6	8.3
14	2	22.7	22.7	22.7
15	4	32.7	10.9	11.9
16	2	18.8	18.8	18.8
17	3	32.5	16.3	18.8
18	2	16.9	16.9	16.9
19a	1	0	NA	NA
19b	1	0	NA	NA
X	4	52.3	17.4	31.4
Overall	69	657.9	14.3	31.4
NA, not applicable.
