# Supplementary material for: QTL Mapping for Age-Related Eye Pigmentation in the Pink-Eyed Dilution Castaneus Mutant Mouse
Source: Genes (Basel). 2022 Jun 24;13(7):1138. doi: 10.3390/genes13071138 (PMC9318509; doi:10.3390/genes13071138)
Supplement: Supplementary file 1 [file genes-13-01138-s001.zip › Table S6.xlsx]

## Sheet: Table S6
Table S6. Summary of the linkage map constructed in the BPF2 population.
Chromosome	No. of markers	Length (cM)	Marker spacing (cM)
			Average	Maximum
1	4	53.2	17.7	20.4
2a	1	0	NA	NA
2b	4	41.2	13.7	29.8
3	4	64.8	21.6	25.7
4	2	17.3	17.3	17.3
5	5	55.4	13.8	21.2
6a	2	24.8	24.8	24.8
6b	1	0	NA	NA
7a	1	0	NA	NA
7b	1	0	NA	NA
8	3	53.1	26.6	30.6
9a	1	0	NA	NA
9b	2	18.5	18.5	18.5
10	3	37	18.5	21.2
11	4	46.9	15.6	21.7
12a	1	0	NA	NA
12b	1	0	NA	NA
13	10	20.3	2.3	5.9
14	2	22.8	22.8	22.8
15a	1	0	NA	NA
15b	3	32.8	16.4	21.3
16	2	17.6	17.6	17.6
17	3	31.5	15.8	17.1
18a	1	0	NA	NA
18b	1	0	NA	NA
19	2	29.8	29.8	29.8
X	4	41.3	13.8	19.1
Overall	69	608.1	14.5	30.6
NA, not applicable.
