# Supplementary material for: QTL Mapping for Age-Related Eye Pigmentation in the Pink-Eyed Dilution Castaneus Mutant Mouse
Source: Genes (Basel). 2022 Jun 24;13(7):1138. doi: 10.3390/genes13071138 (PMC9318509; doi:10.3390/genes13071138)
Supplement: Supplementary file 1 [file genes-13-01138-s001.zip › Table S7.xlsx]

## Sheet: Table S7
Table S7. Summary of the linkage map constructed in the combined F2 population.
Chromosome	No. of markers	Length (cM)	Marker spacing (cM)
			Average	Maximum
1	4	56.3	18.8	22.6
2	5	69.8	17.5	33.3
3a	3	34.5	17.2	22.4
3b	1	0	NA	NA
4	2	13.2	13.2	13.2
5	5	53.2	13.3	18.1
6	3	48.1	24.1	25.7
7a	1	0	NA	NA
7b	1	0	NA	NA
8	3	48.2	24.1	26.9
9	3	49.1	24.6	31.7
10	3	30.8	15.4	21.9
11	4	52.5	17.5	23.8
12a	1	0	NA	NA
12b	1	0	NA	NA
13	10	22	2.4	7
14	2	22.7	22.7	22.7
15	4	46.6	15.5	19.6
16	2	18.4	18.4	18.4
17	3	32	16	16.7
18	2	28.4	28.4	28.4
19a	1	0	NA	NA
19b	1	0	NA	NA
X	4	46.3	15.4	23
Overall	69	672.1	14.9	33.3
NA, not applicable.
