# Supplementary material for: QTL Mapping for Age-Related Eye Pigmentation in the Pink-Eyed Dilution Castaneus Mutant Mouse
Source: Genes (Basel). 2022 Jun 24;13(7):1138. doi: 10.3390/genes13071138 (PMC9318509; doi:10.3390/genes13071138)
Supplement: Supplementary file 1 [file genes-13-01138-s001.zip › Table S8.xlsx]

## Sheet: Table S8
Table S8. Genome-wide LOD threshold levels used for single-QTL analysis.
Trait	Autosomes				X chromosome
	0.001	0.05	0.1		0.001	0.05	0.1
(a) PBF2 population
Binary value	5.22	3.36	3.02		5.12	3.23	2.86
Gray value	5.23	3.41	3.07		5.28	3.27	2.9
Mitf expression	5.19	3.37	3.01		4.88	3.05	2.73
Tyr expression	5.1	3.41	3.06		5.28	3.34	2.98
Dct expression	5.33	3.4	3.05		6.27	3.8	3.31
Tyrp1 expression	5.21	3.37	3.01		4.68	3.16	2.82
(b) BPF2 population
Binary value	5.33	3.46	3.08		5.19	3.36	2.97
Mitf expression	5.71	3.57	3.14		4.54	3.11	2.8
Tyr expression	5.15	3.43	3.08		5.65	3.42	3.06
Dct expression	5.43	3.43	3.07		4.97	3.26	2.92
Tyrp1 expression	5.7	3.45	3.07		4.87	3.24	2.91
(c) Combined F2 population
Binary value	5.06	3.34	2.99		5.65	3.77	3.41
Mitf expression	5.22	3.29	2.97		6.18	4.12	3.73
Tyr expression	4.98	3.29	2.93		5.86	4.03	3.68
Dct expression	5.16	3.36	3.01		5.6	3.88	3.51
Tyrp1 expression	5.22	3.31	2.98		5.44	3.78	3.44
The number of permutations for autosomes was 10,000 times in all F2 populations, while that for X chromosome was 115,878, 137,328 and 135,320 times in PBF2, BPF2 and their combined F2 populations, respectively.
