# Supplementary material for: QTL Mapping for Age-Related Eye Pigmentation in the Pink-Eyed Dilution Castaneus Mutant Mouse
Source: Genes (Basel). 2022 Jun 24;13(7):1138. doi: 10.3390/genes13071138 (PMC9318509; doi:10.3390/genes13071138)
Supplement: Supplementary file 1 [file genes-13-01138-s001.zip › Table S9.xlsx]

## Sheet: Table S9
Table S9. Genome-wide LOD threshold levels used for context-specific QTL analyses.
Trait	Context	Covariate	Autosomes				X chromosome
			0.001	0.05	0.1		0.001	0.05	0.1
(a) Population
Tyr expression	PBF2	sex	5.13	3.42	3.03		5.08	3.39	3.02
	BPF2	sex	5.19	3.33	2.98		5.31	3.34	2.96
Tyrp1 expression	PBF2	NA	5.53	3.43	3.07		4.8	3.26	2.92
	BPF2	NA	5.26	3.32	2.96		5.1	3.17	2.84
(b) Sex
Tyr expression	Male	Population	5.28	3.35	3.01		4.81	3.19	2.86
	Female	Population	5.35	3.36	3.02		4.33	2.46	2.13
The number of permutations for autosomes and X chromosome was 10,000 times and 135,320 times, respectively, in all QTL analyses; The covaiate that was significant at the nominal 5% level (Table 2) was inclueded as an additive covariate in the QTL model; NA, not applicable.
